# Supplementary material for: Postmortem Diagnosis of Dilated Cardiomyopathy: A Systematic Review Revisiting Fundamentals
Source: Diagnostics (Basel). 2025 Dec 1;15(23):3063. doi: 10.3390/diagnostics15233063 (PMC12692068; doi:10.3390/diagnostics15233063)
Supplement: Supplementary file 1 [file diagnostics-15-03063-s001.zip]

Archive with 1 entries (1 files):
- diagnostics-4003942-supplementary.pdf
